# Supplementary material for: A new species of tiger beetle from southeastern Arizona and Mexico (Coleoptera, Carabidae, Cicindelini)
Source: Zookeys. 2014 Dec 16;(464):35–47. doi: 10.3897/zookeys.464.8424 (PMC4284634; doi:10.3897/zookeys.464.8424)
Supplement: XML Treatment for Cicindelidia melissa [file zookeys.464.8424-treatment1.xml]

<!DOCTYPE tp:taxon-treatment
  PUBLIC "-//TaxonX//DTD Taxonomic Treatment Publishing DTD v0 20100105//EN" "tax-treatment-NSO.dtd">
<tp:taxon-treatment xmlns:tp="http://www.plazi.org/taxpub"><tp:treatment-meta><kwd-group><label>Taxon classification</label><kwd><named-content content-type="kingdom">Animalia</named-content></kwd><kwd><named-content content-type="order">Coleoptera</named-content></kwd><kwd><named-content content-type="family">Carabidae</named-content></kwd></kwd-group><mixed-citation publication-type="journal"><person-group><name><surname>Duran</surname><given-names>Daniel P.</given-names></name><name><surname>Roman</surname><given-names>Stephen J.</given-names></name></person-group><article-title>A new species of tiger beetle from southeastern Arizona and Mexico (<tp:taxon-name><tp:taxon-name-part taxon-name-part-type="order">Coleoptera</tp:taxon-name-part></tp:taxon-name>, <tp:taxon-name><tp:taxon-name-part taxon-name-part-type="family">Carabidae</tp:taxon-name-part></tp:taxon-name>, <tp:taxon-name><tp:taxon-name-part taxon-name-part-type="tribe">Cicindelini</tp:taxon-name-part></tp:taxon-name>)</article-title><source>Zookeys</source><day>16</day><month>12</month><year>2014</year><volume>2014</volume><issue>464</issue><fpage>35</fpage><lpage>47</lpage><pub-id pub-id-type="doi">10.3897/zookeys.464.8424</pub-id></mixed-citation></tp:treatment-meta><tp:nomenclature><tp:taxon-name>
                        <tp:taxon-name-part taxon-name-part-type="genus">Cicindelidia</tp:taxon-name-part>
                        <tp:taxon-name-part taxon-name-part-type="species">melissa</tp:taxon-name-part>
                        <object-id xmlns:xlink="http://www.w3.org/1999/xlink" content-type="zoobank" xlink:type="simple">http://zoobank.org/E474385B-6B10-474A-A705-1F340C0B8FD5</object-id>
                    </tp:taxon-name><tp:taxon-authority>Duran &amp; Roman</tp:taxon-authority><tp:taxon-status xmlns:xlink="http://www.w3.org/1999/xlink" xlink:type="simple">sp. n.</tp:taxon-status><xref ref-type="fig" rid="F2">Figs 2</xref><xref ref-type="fig" rid="F3">, 3</xref><xref ref-type="fig" rid="F4">, 4</xref><xref ref-type="fig" rid="F5">, 5</xref><xref ref-type="fig" rid="F6">, 6</xref><xref ref-type="fig" rid="F7">, 7</xref><xref ref-type="fig" rid="F8">, 8</xref><xref ref-type="fig" rid="F9">, 9</xref><xref ref-type="fig" rid="F10">, 10</xref></tp:nomenclature><tp:treatment-sec sec-type="Type material"><title>Type material.</title><p>HOLOTYPE: ♂, “USA, Arizona / Cochise Co / Barfoot Park (<named-content xmlns:xlink="http://www.w3.org/1999/xlink" content-type="dwc:verbatimCoordinates" xlink:type="simple">31.910, -109.273</named-content>) D. Brzoska Aug 4, 2012” (USNM). ALLOTYPE: ♀, “USA, Arizona / Cochise Co / Barfoot Park (<named-content xmlns:xlink="http://www.w3.org/1999/xlink" content-type="dwc:verbatimCoordinates" xlink:type="simple">31.910, -109.273</named-content>) D. Brzoska, Aug 4, 2012”(USNM).</p><p>PARATYPES: 1 ♂, USA, Portal Ariz / Barfoot Park / 08-VIII-1957 8000ft. / leg J.R.Beer. 13 ♂♂, 9 ♀♀, same label data as Holotype. 1 ♂, 3 ♀♀, USA, Arizona / Cochise Co / Barfoot Park (<named-content xmlns:xlink="http://www.w3.org/1999/xlink" content-type="dwc:verbatimCoordinates" xlink:type="simple">31.910, -109.273</named-content>) E. Sangregorio, Aug 4, 2009. 1 ♂, 1 ♀, MEXICO, Chihuahua /Hwy.25 km157,. 5.  S. Cusarare (<named-content xmlns:xlink="http://www.w3.org/1999/xlink" content-type="dwc:verbatimCoordinates" xlink:type="simple">27.332, -107.005</named-content>) D. Brzoska, July 29, 2005. 1 ♂, 1 ♀, MEXICO, Chihuahua / Road to Z.A. Conjunio Anasezi / 1.6mi. S.,. 09mi. W-Madera (<named-content xmlns:xlink="http://www.w3.org/1999/xlink" content-type="dwc:verbatimCoordinates" xlink:type="simple">29.172, -108.173</named-content>) D. Brzoska, July 11,1997. 1 ♂, 1 ♀, MEXICO, Chihuahua / Creel, Divisidero Rd, 0.5m S Divisidero (<named-content xmlns:xlink="http://www.w3.org/1999/xlink" content-type="dwc:verbatimCoordinates" xlink:type="simple">29.528, -107.830</named-content>) D. Brzoska, July 21, 2005. 1 ♂, 1 ♀, MEXICO, Chihuahua / Hwy. 26, (Road to Topia), km 38 (<named-content xmlns:xlink="http://www.w3.org/1999/xlink" content-type="dwc:verbatimCoordinates" xlink:type="simple">25.063, -105.655</named-content>) D. Brzoska, July 24, 1997. 2 ♂♂, 2 ♀♀, MEXICO, Chihuahua / Chi Hwy. 25, E. of/ Guachochi-km104 / 26-VII-2005 R.L. Huber. 1 ♂, MEXICO; Chihuahua / Chi Hy 25 KM 157/ 20-VII-2005 R.L. Huber. 2 ♂♂, MEXICO, Chihuahua / KM 25 Road to Batopilas / Quirare Village / 26-VII-2005 R.L. Huber. 3 ♂♂, MEXICO, Chihuahua / km 18, N of Batopilas / Road to Creel / 21-VII-2005 R.L. Huber. 4 ♂♂, 9 ♀♀, MEXICO, Chihuahua / Chi Hwy 25 KM 157 / S of Cusarare / 26-VII-2005 R.L. Huber. 3 ♂♂, 4 ♀♀, MEXICO, Chihuahua / Ej.Guadalupe Victoria / 9.8mi W. San Jose Babicora / on Hwy 180, near km 14 /10-VII-1992 R.L. Huber. 1 ♀, MEXICO, Chihuahua / Hwy 180 9.1 mi W / San Jose Bibicora / 13-VIII-1989 R.L. Huber. 1 ♀, MX / Chihuahua; Madera / June 1966 leg B. Rotger. 1 ♂, MX Chihuahua / 20mi S la Junta / 29-Vi-1989 D.B. Thomas and J.C. Burne.</p><p>5 ♂♂, 2 ♀♀, MEX, Chihuahua /Road to Divisadero / (<named-content xmlns:xlink="http://www.w3.org/1999/xlink" content-type="dwc:verbatimCoordinates" xlink:type="simple">27'38.72N, 107'46.27W</named-content>) / July 2, 1997 R.L. Huber. 5 ♂♂, 6 ♀♀, MEX, Chihuahua / .5mi S Divisadero / (<named-content xmlns:xlink="http://www.w3.org/1999/xlink" content-type="dwc:verbatimCoordinates" xlink:type="simple">27'31.69N, 107'49.80W</named-content>) / July12.1997, R.L. Huber. 2 ♂♂, 2 ♀♀, MEX, Chihuahua / S. of Creel / (<named-content xmlns:xlink="http://www.w3.org/1999/xlink" content-type="dwc:verbatimCoordinates" xlink:type="simple">27'41.64N, 107'35.14W</named-content>) / July 12, 1997 R.L. Huber. 1 ♂, 2 ♀♀, MEX, Chihuahua / Ejido Guadalupe / (<named-content xmlns:xlink="http://www.w3.org/1999/xlink" content-type="dwc:verbatimCoordinates" xlink:type="simple">29'12.86N, 107'52.81W</named-content>) / July 11, 1997 R.L. Huber. 1 ♂, 2 ♀♀, MEX, Chihuahua / 2mi SW Madera / Rd to Sirupa / (<named-content xmlns:xlink="http://www.w3.org/1999/xlink" content-type="dwc:verbatimCoordinates" xlink:type="simple">29'10.21N, 108'09.64W</named-content>) / July11.1997 R.L. Huber. 2 ♂♂, 1 ♀, MEX, Chihuahua / 2.5mi W Madera / Rd to Huapaca Archaeo site / (<named-content xmlns:xlink="http://www.w3.org/1999/xlink" content-type="dwc:verbatimCoordinates" xlink:type="simple">29'10.29N, 108'10.40W</named-content>) / July 11, 1997, R.L. Huber. 1 ♂, 1 ♀ MEX, Chihuahua / N of Madera / HWY 11, KM13.5 / (<named-content xmlns:xlink="http://www.w3.org/1999/xlink" content-type="dwc:verbatimCoordinates" xlink:type="simple">29'18.8N, 108'08.4W</named-content>) / July 25,2008 R.L. Huber.</p><p>1 ♀, MEX, Chihuahua / Ejido Guadalupe Victoria / HWY 10, km 13.5 / (<named-content xmlns:xlink="http://www.w3.org/1999/xlink" content-type="dwc:verbatimCoordinates" xlink:type="simple">29'12.9N, 107'52.3W</named-content>), 2300m / Aug 06, 2008 R.L. Huber. 1 ♂, MEX, Chihuahua / Creel N. HWY 25 KM72 / (<named-content xmlns:xlink="http://www.w3.org/1999/xlink" content-type="dwc:verbatimCoordinates" xlink:type="simple">27'51.7N, 107'34.7W</named-content>), 2362m / Aug 05, 2008 R.L. Huber. 1 ♂, MEX, Chihuahua / San Juanito, NNW / on Chi HWY110 KM5.5 / <!--PageBreak-->(<named-content xmlns:xlink="http://www.w3.org/1999/xlink" content-type="dwc:verbatimCoordinates" xlink:type="simple">27'58.9N, 107'31.9W</named-content>), 2440m / Aug 05.2008 R.L. Huber. 1 ♀, MEX, Chihuahua / 5KM S Madera, Rd to Sirupa / (<named-content xmlns:xlink="http://www.w3.org/1999/xlink" content-type="dwc:verbatimCoordinates" xlink:type="simple">29'09.0N, 108'10.6W</named-content>), 2230m / July 25, 2008 R L Huber. 1 ♂, MX Chihuahua / Hwy 180 9.1 mi W / San Jose Bibicora / 13-VIII -1989 R.L. Huber. 2 ♂♂, 3 ♀♀, Durango Mexico / Lagoya de Golondrines / July 23, 1997 / Walter N Johnson. 2 ♂♂, 1 ♀, Durango Mexico / Rancho Chapultepec / July 23, 1997 / Walter N Johnson. 3 ♂♂, 1♀ Durango Mexico / Los Altares, HWY 26 / July 24, 1997 / Walter N Johnson. 3 ♂♂, 1 ♀, Durango Mexico / Los Ranes / July 23, 1997 / Walter N Johnson. 1 ♀, Durango Mexico / Los Ranes / July 24, 1997 / Walter N Johnson. 2 ♂♂, Durango Mexico / 2.5mi E. Los Ranes / July 23, 1997 / Walter N Johnson. 9 ♂♂, 5 ♀♀, MEXICO Chihuahua / Ejodo Guadalupe Victoria / 9.8 mi W S.J. Bibicora / 10-VII-1992 J.Stamatov. 4 ♂♂, 6 ♀♀, MEXICO Chihuahua / Hy 25, km157.5 2172m / S of Cusarare (<named-content xmlns:xlink="http://www.w3.org/1999/xlink" content-type="dwc:verbatimCoordinates" xlink:type="simple">27°19.9 107°30.3</named-content>) / July-26-2005 Coll: J. Stamatov. 1 ♂, 3 ♀♀, MEXICO Durango / 13.5 mi E of Canelas / 15-VII-1997 / Coll: J. Stamatov.</p><p>All type specimens labelled: HOLOTYPE, ALLOTYPE or PARATYPE, respectively.</p></tp:treatment-sec><tp:treatment-sec sec-type="Diagnosis"><title>Diagnosis.</title><p>This species can be distinguished from all other similar <!--PageBreak--><italic><tp:taxon-name><tp:taxon-name-part taxon-name-part-type="genus">Cicindelidia</tp:taxon-name-part></tp:taxon-name></italic> by its dark green-violet abdominal venter with the two apical segments dull orange or orange-brown, a brassy-cupreous head and pronotum with metallic blue reflections in sulci, small shallow subsutural foveae present in most individuals, and microserrate elytral apices. It inhabits rocky upland soils in ponderosa pine forests above 2000 m (Fig. <xref ref-type="fig" rid="F1">1</xref>). <italic><tp:taxon-name><tp:taxon-name-part taxon-name-part-type="genus">Cicindelidia</tp:taxon-name-part> <tp:taxon-name-part taxon-name-part-type="species">sedecimpunctata</tp:taxon-name-part></tp:taxon-name></italic> (Klug, 1834) has an entirely orange-red to orange-brown abdominal venter, a more uniform dull brown dorsal coloration, and lacks apparent subsutural foveae. It also differs from the new species by inhabiting muddy ground at nearly any elevation. <italic><tp:taxon-name><tp:taxon-name-part taxon-name-part-type="genus">Cicindelidia</tp:taxon-name-part> <tp:taxon-name-part taxon-name-part-type="species">nebuligera</tp:taxon-name-part></tp:taxon-name></italic> (Bates, 1890) has dark elytral infuscations that surround the middle band, and lacks elytral apical microserrations. It may be found in similar habitats, but is apparently allopatric with the new species and does not appear to be restricted to elevations above 2000 m.</p><fig id="F1" position="float" orientation="portrait"><label>Figure 1.</label><caption><p>Habitat of <italic><tp:taxon-name><tp:taxon-name-part taxon-name-part-type="genus">Cicindelidia</tp:taxon-name-part> <tp:taxon-name-part taxon-name-part-type="species">melissa</tp:taxon-name-part></tp:taxon-name></italic>, Durango, Mexico. Photo by Walter Johnson.</p></caption><graphic xmlns:xlink="http://www.w3.org/1999/xlink" xlink:href="zookeys-464-035-g001.jpg" position="float" orientation="portrait" xlink:type="simple" id="oo_35581.jpg"/></fig></tp:treatment-sec><tp:treatment-sec sec-type="Description"><title>Description.</title><p>Small to medium sized <!--PageBreak--><!--PageBreak--><!--PageBreak--><!--PageBreak--><!--PageBreak--><italic><tp:taxon-name><tp:taxon-name-part taxon-name-part-type="genus">Cicindelidia</tp:taxon-name-part></tp:taxon-name></italic>. Body (Figs <xref ref-type="fig" rid="F2">2</xref>–<xref ref-type="fig" rid="F5">5</xref>) length 7.90–10.50 mm, mean ♀ 9.7 mm, mean ♂ 9.0 mm. Head (Figs <xref ref-type="fig" rid="F6">6</xref>–<xref ref-type="fig" rid="F7">7</xref>) slightly wider than pronotum, width 2.3–2.7 mm, brassy-cupreous red with metallic blue and cupreous reflections present in sulci, all head portions glabrous except for 2 supraorbital setae next to each eye. Frons concave in median area especially in male, bulging towards slightly convex near anterior margin, clearly delimited from clypeus, gradually blending into vertex. Frons surface with distinct longitudinal striae especially in lateral areas bordering eyes, vermiculate-striate in median area. Vertex dark brassy colored, slightly convex, with surface indistinctly finely vermiculate, posterior areas with cupreous-olive lustre. Genae bright polished copper with deep longitudinal striae abruptly ending at border of vertex. Clypeus cupreous blending to blue along borders, irregularly wrinkled to finely vermiculate. Labrum with 6 setae, ochre-testaceous with a thin dark brown to black border; female labrum rather long, length 0.60–0.90 mm, width 1.3–1.6 mm, with single median tooth; male labrum short to medium, length 0.45–0.80 mm, width 1.2–1.7 mm, shape varies from nearly straight across anterior edge with only slightly protruding median tooth to an unusual slightly notched median edge (see holotype). Mandibles medium-sized, ochraceous in male, dark ochraceous with metallic gold, green and black reflections in female, teeth of both sexes dark testaceous along edges. Maxillary palpi dark testaceous with metallic reflections; apical segment usually darker than sub-apical segment. Labial palpi in male ivory to pale yellow-ochre in male with dark metallic green to violet apical segment, in female entirely dark testaceous with metallic reflections throughout. Antennae normal length, reaching humerus to basal third of elytron, slightly longer in male than female; scape dark testaceous to black with metallic reflections of cupreous, gold, and violet, with a single apical seta; pedicel dark testaceous with metallic reflections of cupreous, gold, and violet, lacking any setae; flagellum dark testaceous, antennomeres 3–4 with metallic cupreous and violet reflections, with ring of apical setae and additional sparse setae throughout, antennomeres 5–11 dull textured without metallic reflections and possessing erect setae in apical rings only, covered with fine pubescence throughout.</p><fig id="F2" position="float" orientation="portrait"><label>Figure 2.</label><caption><p>Dorsal habitus of male (holotype).</p></caption><graphic xmlns:xlink="http://www.w3.org/1999/xlink" xlink:href="zookeys-464-035-g002.jpg" position="float" orientation="portrait" xlink:type="simple" id="oo_35582.jpg"/></fig><fig id="F3" position="float" orientation="portrait"><label>Figure 3.</label><caption><p>Dorsal habitus of female (allotype).</p></caption><graphic xmlns:xlink="http://www.w3.org/1999/xlink" xlink:href="zookeys-464-035-g003.jpg" position="float" orientation="portrait" xlink:type="simple" id="oo_35583.jpg"/></fig><fig id="F4" position="float" orientation="portrait"><label>Figure 4.</label><caption><p>Lateral habitus of male (holotype).</p></caption><graphic xmlns:xlink="http://www.w3.org/1999/xlink" xlink:href="zookeys-464-035-g004.jpg" position="float" orientation="portrait" xlink:type="simple" id="oo_35584.jpg"/></fig><fig id="F5" position="float" orientation="portrait"><label>Figure 5.</label><caption><p>Lateral habitus of female (allotype).</p></caption><graphic xmlns:xlink="http://www.w3.org/1999/xlink" xlink:href="zookeys-464-035-g005.jpg" position="float" orientation="portrait" xlink:type="simple" id="oo_35585.jpg"/></fig><fig id="F6" position="float" orientation="portrait"><label>Figure 6.</label><caption><p>Frontal habitus of male (holotype).</p></caption><graphic xmlns:xlink="http://www.w3.org/1999/xlink" xlink:href="zookeys-464-035-g006.jpg" position="float" orientation="portrait" xlink:type="simple" id="oo_35586.jpg"/></fig><fig id="F7" position="float" orientation="portrait"><label>Figure 7.</label><caption><p>Frontal habitus of female (allotype).</p></caption><graphic xmlns:xlink="http://www.w3.org/1999/xlink" xlink:href="zookeys-464-035-g007.jpg" position="float" orientation="portrait" xlink:type="simple" id="oo_35587.jpg"/></fig><p>Thorax. Pronotum 1.70–2.50 mm in width, slightly polished with metallic finish, brassy-cupreous with metallic blue or blue-green sulci, slightly wider than long, nearly trapezoidal in shape and widest near anterior margin, width to length ratio 1.2 to 1.3, setae sparse and present along lateral third of dorsal surface; disc finely rugose to vermiculate with thin but distinct median line and deeply impressed sulci; notopleural sutures clearly defined, not visible from dorsal view; proepisternum bright polished copper with gold and green reflections more ventrally, abruptly transitioning to blue-violet on ventral third and posterior third, in male setae present throughout surface of <!--PageBreak-->proepisternum, but in female setae are typically sparsely present only along ventral third and along anterior margin; all other ventral segments of thorax are glabrous, dark blue-violet to black with greenish reflections. Elytra elongate, 5.1–6.7 mm length, shape similar in both sexes, but slightly wider in female, especially toward apical third; sutural spine small to nearly absent, fine microserrations present on elytral apices (Fig. <xref ref-type="fig" rid="F8">8</xref>), extremely fine to nearly indistinct in some individuals; elytral dorsal surface relatively flat, not markedly convex, texture dull throughout with slight metallic sheen near pronotal base in a some individuals, elytral coloration mostly a dull cupreous brown color, under magnification this color is comprised of the pointillistic mixing of mostly cupreous ground color with many small patches of dark blue-violet bordered in green; subsutural foveae are present, but nearly indistinct in a small percentage of individuals; elytral maculations white, and consist of a small humeral and posthumeral spot, a moderately short middle band which does not touch the margin and with “knee” and “foot” regions connected with a thin but complete line, an isolated marginal spot between the middle <!--PageBreak-->band and apical lunule, and an apical lunule comprised of a subapical spot that is broken from the thin apical line; epipleura dark blue-violet to black.</p><fig id="F8" position="float" orientation="portrait"><label>Figure 8.</label><caption><p>Elytral apex, showing microserrations and apical spine.</p></caption><graphic xmlns:xlink="http://www.w3.org/1999/xlink" xlink:href="zookeys-464-035-g008.jpg" position="float" orientation="portrait" xlink:type="simple" id="oo_35588.jpg"/></fig><p>Legs. Procoxae and mesocoxae dark metallic green to black, covered in dense setae; metacoxae dark metallic green to blue-violet to black, with a single apical setae present; trochanters glabrous, dark green to violet-black; femora dark metallic green with blue-violet reflections near the insertion of the tibia, femoral surface with rows of erect white setae dorsally and ventrally; tibiae violet to dark cupreous with dark green reflections near the apices, clothed with white setae that are sparser and shorter than those of the femora; tarsi violet with blue reflections dorsally, first three dilated protarsomeres in male with dense greyish-white setal pad.</p><p>Abdomen. Ventrites 1–4 dark violet with strong metallic greenish reflections throughout most surfaces, dark orange to testaceous coloration along lateral edges in some individuals, setae present mostly along lateral third of each ventrite; ventrites 5–6 orange to dark orange-testaceous throughout, setae present along lateral margins, but often abraded.</p><p>Reproductive structures. Aedeagus (Fig. <xref ref-type="fig" rid="F9">9</xref>) elongate, widest in middle, length 3.40–3.60 mm, width 0.65–0.75 mm, slightly arcuate in ventral view, apical portion produced into a narrow tip with a slight hooklike projection; internal sac and sclerites prominent in cleared aedeagus and visible both ventrally and laterally. Ovipositor (Fig. <xref ref-type="fig" rid="F10">10</xref>) deeply notched and possessing two heavily sclerotized bifurcated hooks ventrally, setae present especially along lateral margins and near base of hooks.</p><fig id="F9" position="float" orientation="portrait"><label>Figure 9.</label><caption><p>Cleared aedeagus in ventral and lateral (left side) views.</p></caption><graphic xmlns:xlink="http://www.w3.org/1999/xlink" xlink:href="zookeys-464-035-g009.jpg" position="float" orientation="portrait" xlink:type="simple" id="oo_35589.jpg"/></fig><fig id="F10" position="float" orientation="portrait"><label>Figure 10.</label><caption><p>Ovipositor in ventral view.</p></caption><graphic xmlns:xlink="http://www.w3.org/1999/xlink" xlink:href="zookeys-464-035-g010.jpg" position="float" orientation="portrait" xlink:type="simple" id="oo_35590.jpg"/></fig></tp:treatment-sec><tp:treatment-sec sec-type="Etymology"><title>Etymology.</title><p>This new <italic><tp:taxon-name><tp:taxon-name-part taxon-name-part-type="genus">Cicindelidia</tp:taxon-name-part></tp:taxon-name></italic> is named after the first author’s wife, Melissa, for her constant support, love, and friendship.</p></tp:treatment-sec><tp:treatment-sec sec-type="Distribution and habitat"><title>Distribution and habitat.</title><p><italic><tp:taxon-name><tp:taxon-name-part taxon-name-part-type="genus">Cicindelidia</tp:taxon-name-part> <tp:taxon-name-part taxon-name-part-type="species">melissa</tp:taxon-name-part></tp:taxon-name></italic> is currently known from northwestern Durango, western Chihuahua, eastern Sonora, and southeastern Arizona. All known occurrences are from forested hillsides and trails above 2000 m. Typical habitats contain rocky substrates derived from limestone and/or rhyolite, with forest cover generally dominated by Ponderosa pine. This species is mostly active following monsoon rains, but frequents upland areas and is not closely associated with muddy or riparian microhabitats.</p><fig id="F11" position="float" orientation="portrait"><label>Figure 11.</label><caption><p>Distribution map of the known localities for <italic><tp:taxon-name><tp:taxon-name-part taxon-name-part-type="genus">Cicindelidia</tp:taxon-name-part> <tp:taxon-name-part taxon-name-part-type="species">melissa</tp:taxon-name-part></tp:taxon-name></italic>. Lines indicate political boundaries of states in Mexico and the United States. Shading indicates topographical relief.</p></caption><graphic xmlns:xlink="http://www.w3.org/1999/xlink" xlink:href="zookeys-464-035-g011.jpg" position="float" orientation="portrait" xlink:type="simple" id="oo_35591.jpg"/></fig></tp:treatment-sec></tp:taxon-treatment>
